# Supplementary material for: Preliminary Phytochemical Screening and Antioxidant Activity of Commercial Moringa oleifera Food Supplements
Source: Antioxidants (Basel). 2023 Jan 2;12(1):110. doi: 10.3390/antiox12010110 (PMC9855063; doi:10.3390/antiox12010110)
Supplement: Supplementary file 1 [file antioxidants-12-00110-s001.zip]

Archive with 1 entries (1 files):
- antioxidants-2067023-supplementary.pdf
